# Supplementary material for: Does psychological treatment of major depression reduce cardiac risk biomarkers? An exploratory randomized controlled trial
Source: Psychol Med. 2022 Mar 2;53(8):3735–49. doi: 10.1017/S0033291722000447 (PMC10277774; doi:10.1017/S0033291722000447)
Supplement: Supplementary file 1 [file S0033291722000447sup.zip]

Archive with 3 entries (3 files):
- S0033291722000447sup001.docx
- S0033291722000447sup002.xlsx
- S0033291722000447sup003.xlsx
