# Supplementary material for: Does psychological treatment of major depression reduce cardiac risk biomarkers? An exploratory randomized controlled trial
Source: Psychol Med. 2022 Mar 2;53(8):3735–49. doi: 10.1017/S0033291722000447 (PMC10277774; doi:10.1017/S0033291722000447)
Supplement: Supplementary file 1 [file S0033291722000447sup.zip › S0033291722000447sup002.xlsx]

## Sheet: Tabelle1
	Outcome			1	2	3	4	5	6	7	8	9	10	11	12	13	14	15	16	17	18	19	20	21	22	23	24	25	26	27	28	29
	Immunological markers	SQRT CRP, µg/ml	1		.360**	.383**	0.185318	0.0631342	.311*	-0.170188	0.00460523	0.000997791	-0.107002	-0.110159	-0.20351	-0.0964076	-.293*	-0.130975	-0.123522	-0.0365359	-0.186987	-0.217687	0.0310017	-0.0949894	0.171104	0.165111	0.183775	-0.0035228	0.179914	0.157222	0.219037	-0.0608946
		IL-6, pg/ml	2	0.0230547		0.129939	0.210706	0.170786	.255*	-.381**	-.273*	0.0109212	-0.137279	-.261*	0.0312825	-0.210439	-.317*	-0.186551	-0.180513	-.300*	-0.0839852	-.297*	-0.178707	-0.114858	.484***	.408**	.398**	-0.0570481	.426***	.365**	0.242721	-0.0359403
		TNF-α, pg/ml	3	0.0391041	0.244611		0.0156154	-0.124395	0.126807	-0.104064	-0.0445722	0.124938	-0.167766	-.266*	-0.234031	-0.20089	-.259*	-0.189145	-0.126757	-0.00240479	-0.193969	-0.211262	-0.0453473	0.0276452	0.182484	0.205795	0.110031	0.191408	0.203284	0.233693	0.106372	0.134343
	Heart rate	24-hr, beats/min	4	-0.0782958	-0.0475081	-0.110723		.914***	.828***	-.645***	-.538***	-.524***	-.410**	-.407**	-.274*	-.644***	-.544***	-.497**	-.613***	-.680***	-.454***	-.587***	-.572***	-.505***	0.0925036	0.132126	0.1311	-0.00434147	0.162683	0.184785	0.101911	0.0654559
		Daytime, beats/min	5	0.0386268	-0.0945392	-0.0518702	.886***		.615***	-.563***	-.613***	-.432***	-.262*	-.395**	-0.0752656	-.569***	-.543***	-.343**	-.486***	-.701***	-.251*	-.386**	-.645***	-.434***	0.0273945	0.0847589	0.0467485	0.0295311	0.10379	0.182714	-0.0128192	0.175281
		Nighttime, beats/min	6	-0.120967	0.108095	-0.0862191	.839***	.537**		-.595***	-.430***	-.529***	-.456***	-.297*	-.488***	-.585***	-.482***	-.578***	-.595***	-.482***	-.620***	-.814***	-.442***	-.583***	0.0271519	0.0775033	0.0504327	0.0172165	0.0746274	0.0602057	0.0464944	0.00981729
	HRV Triangular index	24-hr	7	0.248261	0.0111392	0.0155569	-.719***	-.503**	-.701***		.843***	.524***	.541***	.609***	.288*	.602***	.518***	.475***	.635***	.677***	.457***	.711***	.785***	.561***	-0.216186	-0.23712	-0.188306	-0.0488201	-.314*	-.341**	-0.13276	-0.196755
		Daytime	8	.340*	0.0668466	0.0236647	-.639***	-.622***	-.378*	.772***		.390**	.347**	.560***	0.0946334	.486***	.486***	.301*	.455***	.648***	0.229902	.524***	.885***	.444***	-0.160301	-0.208546	-0.0792549	-0.105593	-.264*	-.351**	-0.0207463	-.305*
		Nighttime	9	0.256062	-0.105897	-0.0217488	-.522**	-.550**	-.343*	.574***	.570***		.651***	.497***	.658***	.652***	.446***	.640***	.719***	.606***	.687***	.691***	.474***	.843***	-0.115189	-0.162375	-0.0552166	-0.0544085	-.262*	-0.213795	-0.244092	0.0661664
	HF-HRV	24-hr, ms²	10	0.145032	-0.238565	-0.0536429	-.469**	-.286	-.578***	.649***	.375*	.731***		.728***	.867***	.660***	.456***	.686***	.938***	.677***	.877***	.638***	.423***	.606***	-0.191538	-0.215533	-0.0449222	-0.0990842	-.270*	-.259*	-0.148558	-0.0472747
		Daytime, ms²	11	0.116283	-0.191173	-0.0202153	-.493**	-.440**	-.446**	.627***	.512**	.806***	.908***		.497***	.621***	.625***	.467***	.728***	.922***	.489***	.474***	.642***	.449***	-.249*	-.312*	-0.152755	-0.112556	-.346**	-.413**	-0.150895	-0.186763
		Nighttime, ms²	12	0.274431	-0.18463	-0.0298865	-.373*	-0.102869	-.596**	.664***	0.327989	.595***	.934***	.667***		.483***	.345**	.646***	.773***	.414***	.933***	.609***	0.139006	.600***	-0.148874	-0.152711	-0.0496456	-0.0311988	-0.230578	-0.142121	-0.212925	0.136993
	LF-HRV	24-hr, ms²	13	0.189363	-0.162394	0.0139929	-.512**	-.414*	-.461**	.724***	.643***	.774***	.826***	.849***	.697**		.861***	.836***	.767***	.725***	.620***	.713***	.612***	.652***	-0.193245	-0.231948	-0.0521266	-0.149398	-.275*	-.287*	-0.157708	-0.0916736
		Daytime, ms²	14	0.11637	-0.101029	0.0352496	-.458**	-.448**	-0.316348	.667***	.666***	.731***	.706***	.807***	.545**	.957***		.562***	.558***	.655***	.417***	.553***	.581***	.485***	-0.211204	-0.226855	-0.164316	-0.038456	-0.22483	-.252*	-0.105299	-0.108297
		Nighttime, ms²	15	0.255779	-0.249922	-0.0918385	-.527**	-.364*	-.590***	.675***	.511**	.727***	.864***	.825***	.746***	.906***	.776***		.745***	.522***	.764***	.683***	.374**	.662***	-0.125664	-0.144424	-0.0141147	-0.0739099	-0.188125	-0.143202	-0.131379	0.0288622
	RMSSD	24-hr, ms	16	0.229777	-0.210416	-0.0192596	-.563***	-.396*	-.614***	.754***	.526**	.794***	.959***	.903***	.886***	.873***	.764***	.895***		.806***	.900***	.713***	.535***	.719***	-0.187385	-0.236511	-0.0469221	-0.117742	-.299*	-.307*	-0.166976	-0.0713266
		Daytime, ms	17	0.185798	-0.175161	0.0220744	-.570***	-.537**	-.463**	.706***	.642***	.851***	.847***	.948***	.670***	.874***	.845***	.827***	.927***		.526***	.533***	.702***	.560***	-.247*	-.293*	-0.166108	-0.0725375	-.405**	-.457***	-.245*	-0.133837
		Nighttime, ms	18	0.163202	-0.181335	-0.104494	-.558***	-.345*	-.691***	.706***	.378*	.666***	.952***	.791***	.970***	.764***	.617***	.843***	.949***	.783***		.714***	.268*	.728***	-0.100662	-0.129866	-0.00263339	-0.0542913	-0.185739	-0.128683	-0.154036	0.0892395
	SDNN	24-hr, ms	19	.306+	-0.0697842	-0.0627043	-.640***	-.435**	-.694***	.890***	.626***	.714***	.791***	.744***	.769***	.739***	.639***	.760***	.858***	.778***	.833***		.595***	.790***	-0.17432	-0.233754	-0.101658	-0.138363	-0.189489	-0.188131	-0.0869478	-0.0931827
		Daytime, ms	20	.338*	0.116457	-0.00457325	-.596***	-.536**	-.445**	.791***	.833***	.736***	.527**	.634***	.509**	.644***	.642***	.551***	.646***	.729***	.546***	.821***		.510***	-0.15845	-.285*	-0.00859897	-.294*	-0.23334	-.391**	0.0739861	-.465***
		Nighttime, ms	21	0.0629209	-0.107257	-0.0656592	-.454**	-.545**	-0.222554	.487**	.440**	.787***	.537**	.605***	.424**	.609***	.587***	.562***	.605***	.659***	.495**	.661***	.617***		-0.0430648	-0.1483	0.0589386	-0.154838	-0.158177	-0.171107	-0.0601946	-0.0711258
	Systolic blood pressure	24-hr, mm Hg	22	0.179864	0.162036	-0.0902629	-0.174357	-0.186059	-0.0976161	0.233797	0.29632	.500**	0.280773	.363*	0.207967	.481**	.491**	.442**	0.272651	0.31539	0.192629	0.328558	.331*	.540**		.940***	.775***	0.07599	.826***	.729***	.602***	-0.0362247
		Daytime, mm Hg	23	0.0652577	-0.0204713	-0.187054	-0.106755	-0.0639985	-0.160529	0.152058	0.120027	0.316149	0.242201	0.247551	0.198456	.380*	.391*	.373*	0.190434	0.172512	0.168385	0.209276	0.119745	0.324964	.894***		.534***	.415***	.792***	.809**	.451***	.239*
		Nighttime, mm Hg	24	0.169234	.405*	-0.177078	-0.269006	-0.307672	-0.0211665	.374*	.488**	.577***	0.286125	.394*	0.192491	.513**	.524**	.412*	0.327631	.394*	0.222703	.414*	.498**	.603***	.780***	.519**		-.548***	.497***	.260*	.649***	-.414***
		Nocturnal dipping, mm Hg	25	-0.126463	-.467**	0.0218192	0.220001	0.302614	-0.117328	-0.302183	-.464**	-.419*	-0.121094	-0.241737	-0.0441807	-0.264453	-0.267906	-0.137158	-0.214926	-0.308417	-0.120371	-0.299485	-.475**	-.443**	-0.0707695	0.313015	-.649***		0.188091	.470***	-.315**	.754***
	Diastolic blood pressure	24-hr, mm Hg	26	0.0247852	0.121916	-0.11665	0.0162436	0.065447	-0.0794225	0.0149169	-0.116712	-0.160108	-0.058838	-0.0590201	-0.078151	0.0402721	0.0462383	0.0768299	-0.124631	-0.16698	-0.0852668	0.00764199	-0.123684	0.00184814	.583***	.646***	0.291567	0.250942		.914***	.802***	-0.0289902
		Daytime, mm Hg	27	-0.0870229	-0.108763	-0.185293	0.160233	0.303028	-0.131475	-0.048548	-0.296081	-.364*	-0.0422563	-0.157392	-0.00494202	-0.0494984	-0.0579401	0.0289771	-0.156462	-0.287667	-0.0494002	-0.115465	-.357*	-0.304648	.367*	.633***	-0.0401958	.608***	.846***		.525***	.372**
		Nighttime, mm Hg	28	0.0964546	.469**	-0.144804	-0.218343	-0.259936	-0.0222293	0.18054	0.203952	0.1569	-0.0835739	0.00424482	-0.041068	0.0943733	0.109028	0.0577099	-0.0195965	0.0360208	-0.0466774	0.164621	0.247993	0.280026	.420**	0.234767	.632***	-.493**	.577***	0.176212		-.595***
		Nocturnal dipping, mm Hg	29	-0.139523	-.452**	-0.018584	.296+	.434**	-0.0861457	-0.18325	-.383*	-.426**	0.0376592	-0.11817	0.0295595	-0.113367	-0.131522	-0.0248788	-0.0979651	-0.239129	0.000456645	-0.218975	-.463**	-.484**	-0.0536517	0.296117	-.533**	.856***	0.186876	.623***	-.660***
