# Supplementary material for: Does psychological treatment of major depression reduce cardiac risk biomarkers? An exploratory randomized controlled trial
Source: Psychol Med. 2022 Mar 2;53(8):3735–49. doi: 10.1017/S0033291722000447 (PMC10277774; doi:10.1017/S0033291722000447)
Supplement: Supplementary file 1 [file S0033291722000447sup.zip › S0033291722000447sup003.xlsx]

## Sheet: Tabelle1
	Outcome			1	2	3	4	5	6	7	8	9	10	11	12	13	14	15	16	17	18	19	20	21	22	23	24	25	26	27	28	29
	Immunological markers	SQRT CRP, µg/ml	1		.249	.312+	.165	.211	.640***	-.132	-.130	.143	-.344*	-.201	-.405**	-.304	-.343+	-.115	-.309	-.193	-.380+	-.396+	-.012	-.058	.358	.386**	.445*	.255	.344+	.365*	.174	.238
		IL-6, pg/ml	2	.541*		.349	-.010	-.373+	.149	-.254	-.031	-.108	-.228	.254	-.330	-.348	-.157	-.170	.032	.304	-.113	-.121	.100	-.086	.151	.045	.315	-.154	.135	-.025	-.203	-.094
		TNF-α, pg/ml	3	.242	.074		.359+	.277	.580***	-.285+	-.277+	-.200	-.461**	-.192	-.415**	-.207	-.129	-.121	-.435*	-.222	-.379*	-.230	-.035	.339	.255+	.118	-.023	.151	.302*	.176	-.011	.050
	Heart rate	24-hr, beats/min	4	.492*	.637**	.403*		.785***	.765***	-.660***	-.510***	-.267	-.607***	-.468**	-.432***	-.670***	-.444**	-.445**	-.813***	-.695***	-.566***	-.622***	-.415*	-.102	.578***	.219	.418*	-.041	.503*	.266	.433*	-.027
		Daytime, beats/min	5	.333	.424+	.243	.927***		.482**	-.423*	-.645***	.157	-.403*	-.673***	-.057	-.314	-.467*	.015	-.549**	-.843***	-.105	-.226	-.621***	.161	.411*	.338	.250	.248	.401*	.557***	.184	.332**
		Nighttime, beats/min	6	.437+	.626*	.362**	.762***	.599***		-.552***	-.373*	-.072	-.503***	-.245+	-.611***	-.468**	-.321*	-.522***	-.679***	-.392**	-.781***	-.652***	-.157	-.008	.668***	.522***	.485***	.117	.477*	.428**	.571***	.016
	HRV Triangular index	24-hr	7	-.159	-.521**	-.014	-.770***	-.729***	-.590**		.714***	.174	.523***	.428**	.383*	.441**	.165	.353*	.574***	.463**	.440**	.697***	.529**	.136	-.563***	-.248+	-.624***	.408*	-.396*	-.213	-.468**	.230
		Daytime	8	.268	-.324	.141	-.468**	-.528**	-.227	.709***		-.248	.311+	.525***	.113	.217	.249	.027	.409*	.506**	.184	.428*	.700***	-.037	-.382+	-.268*	.202+	.133	-.211	-.305*	-.177	-.106
		Nighttime	9	-.171	-.302+	.070	-.333*	-.358+	-.063	.262	.324		.437*	-.006	.520**	.437*	.223	.583***	.292	.038	.350	.292	-.207	.554**	.035	.063	-.217	.399+	.041	.208	-.209	.390*
	HF-HRV	24-hr, ms²	10	.021	-.318*	-.290	-.626***	-.609***	-.609***	.525***	.427+	.565***		.646***	.853***	.806***	.652***	.567***	.925***	.689***	.748***	.639***	.310+	.311+	-.279*	.134	-.292**	.092	-.166	-.138	-.236	.120
		Daytime, ms²	11	-.228	-.394***	.015	-.452**	-.611***	-.348**	.416*	.696***	.045	.286		.208	.472*	.553***	.118	.654***	.940***	.276+	.436***	.739***	-.005	-.223+	-.204	-.106	-.167	-.072	-.185	-.014	-.109
		Nighttime, ms²	12	-.275	-.219	-.519**	-.358*	-.294+	-.209	-.018	-.048	.547***	.501**	-.166		.677***	.482*	.707***	.783***	.323	.940***	.679***	-.138	.512**	-.326*	-.210	-.402**	.170	-.125	-.001	-.358*	.307+
	LF-HRV	24-hr, ms²	13	.194	-.372**	.063	-.529***	-.585***	-.374*	.555***	.671***	.518**	.721***	.509*	.415*		.776***	.712***	.825***	.581***	.677***	.555***	.163	.275+	-.237	-.023	-.424**	.401*	.032	.219	-.244	.380+
		Daytime, ms²	14	-.284	-.289**	-.129	-.369*	-.555***	-.265+	.228	.530**	-.009	.230	.881***	-.155	.579**		.311*	.621***	.636***	.399*	.364*	.331+	.191	.047	-.086	-.093	.011	.311+	.137	.169	-.048
		Nighttime, ms²	15	-.170	-.432**	-.043	-.511***	-.475**	-.292	.408*	.396**	.695***	.699***	.155	.669***	.851***	.277		.622***	.225	.787***	.502**	-.224	.435**	-.157	.122	-.527***	.634***	.007	.347	-.441*	.667***
	RMSSD	24-hr, ms	16	-.136	-.332+	.002	-.679***	-.663***	-.419+	.611***	.514**	.637***	.702***	.259	.459***	.810***	.327	.798***		.779***	.822***	.738***	.345+	.246	-.414**	-.175	-.387**	.168	-.282	-.155	-.362*	.213
		Daytime, ms	17	-.026	-.358**	.097	-.729***	-.894***	-.438**	.722***	.722***	.391+	.598***	.842***	.096	.735***	.724***	.514***	.660***		.353*	.432**	.688***	.007	-.230	-.165	-.129+	-.150	-.218	-.336*	-.100	-.174
		Nighttime, ms	18	-.353	-.333	-.201	-.541**	-.417+	-.515*	.290	.095	.592***	.579***	-.089	.787***	.525**	-.078	.773***	.790***	.274		.772**	-.117	.424*	-440***	-.185	-.504***	.311+	-.229	.018	-.481**	.443**
	SDNN	24-hr, ms	19	-.276	-.696***	-.036	-.527*	-.370	-.559+	.557*	.403+	.659***	.596***	.077	.337	.543***	.085	.580***	.597***	.367	.556**		.330+	.461***	-.541**	-.305*	-.480**	.273	-.242	-.060	-.322+	.215
		Daytime, ms	20	.184	-.275*	.264*	-.369***	-.517***	.051	.403*	.610***	.669***	.602***	.309+	.118	.727***	.211	.595***	.606***	.656***	.196	.584***		-.143	-.230+	-.212	.031	-.226	-.176	-.347**	.162	-.463***
		Nighttime, ms	21	-.574***	-.439**	-.170	.011	.124	-.084	-.166	-.265	.614***	.236	-.144	.554***	.166	-.085	.536**	.109	-.161	.535**	.556***	.136		.102	.087	-.226	.388	.278+	.389**	-.040	.312*
	Systolic blood pressure	24-hr, mm Hg	22	-.292*	-.141	.076	.143	.051	-.081	-.137	-.243	-.291	-.311	.190	-.093	-.075	.248	.058	.003	.095	.230	-.203	-.306	.059		.874***	.722***	-.093	.605**	.473*	.637***	-.058
		Daytime, mm Hg	23	-.178	-.216+	.105	-.024	-.145	-.027	.281	.045	-.302	-.104	.370*	-.238	.275	.410**	.242	.211	.385+	.141	-.080	-.007	-.117	.882***		.427*	.501*	.624***	.691***	.364	.377*
		Nighttime, mm Hg	24	-.368	.155	.021	.113	.070	.098	-.372*	-.524***	-.099	-.142	.072	-.017	-.216	.140	.060	-.030	-.185	.127	-.268	-.352	.339*	.531**	.215		-.707***	.360*	.054	.759***	-.538**
		Nocturnal dipping, mm Hg	25	.212	-.282*	.180	-.179	-.318	-.023	.610**	.723***	.052	.165	.137	-.269	.503**	.224	.207	.197	.605***	-.176	-.318	.663**	-.372	.427+	.659***	-.622***		.177	.569***	-.524**	.814***
	Diastolic blood pressure	24-hr, mm Hg	26	-.285+	-.113	.016	.116	.063	-.145	-.179	-.359*	-.286	-.260	.137	.019	-.221	.183	-.077	-.141	-.064	.209	-.233	-.407	.087	.907***	.757***	.367	.439		.814***	.606***	.136
		Daytime, mm Hg	27	-.392**	-.219	-.100	-.160	-.105	-.323+	-.022	-.325+	-.359	-.153	.347*	.143	-.046	.377*	.053	.009	.056	.298	-.128	-.268	.016	.808***	.790***	.102	.508*	.902***		.480	.629***
		Nighttime, mm Hg	28	-.322	.098	.044	.159	.166	.041	-.339*	-.512***	-.044	.017	.031	.063	-.254	.048	-.016	-.071	-.197	.229	-.212	-.361+	.319	.574***	.373*	.819***	-.438+	.723***	.546**		-.653***
		Nocturnal dipping, mm Hg	29	.085	-.295*	-.097	-.184	-.268	-.142	.294+	.359**	-.142	-.111	.092	-.030	.234	.231	.050	-.006	.295+	-.187	.108	.201	-.335	.093	.304+	-.600***	.692***	.058	.403***	-.632***
